# Supplementary material for: Novel Blood-Based Extracellular Vesicle-Derived Biomarkers in Small Cell Lung Cancer Identified via Proximity Extension Assay
Source: Cancers (Basel). 2026 Feb 10;18(4):580. doi: 10.3390/cancers18040580 (PMC12938899; doi:10.3390/cancers18040580)
Supplement: Supplementary file 1 [file cancers-18-00580-s001.zip]

Archive with 2 entries (2 files):
- Suplementary Table S1.xlsx
- Suplementary Tables S2 and S3.pdf
