# Supplementary material for: Novel Blood-Based Extracellular Vesicle-Derived Biomarkers in Small Cell Lung Cancer Identified via Proximity Extension Assay
Source: Cancers (Basel). 2026 Feb 10;18(4):580. doi: 10.3390/cancers18040580 (PMC12938899; doi:10.3390/cancers18040580)
Supplement: Supplementary file 1 [file cancers-18-00580-s001.zip › Suplementary Table S1.xlsx]

## Sheet: All Proteins Post LOD&Filter
Protein	UniProt	n_HC	n_PtBE	Mean NPX HC	Mean NPX Pt-BE	Differnce PtBE vs.HC	p raw	p bh	p txt	q txt
PDGF subunit B	P01127	28	29	4.24699	8.28422	4.03724	9.32396e-16	1.80263e-14	<0.0001	<0.0001
CXCL5	P42830	28	29	1.49606	5.20024	3.70419	1.64088e-13	9.51713e-13	<0.0001	<0.0001
CCL17	Q92583	28	29	2.8246	6.35074	3.52614	1.93108e-12	9.33355e-12	<0.0001	<0.0001
EGF	P01133	28	29	2.32194	5.66915	3.34721	4.48129e-15	5.1983e-14	<0.0001	<0.0001
LAP TGF-beta-1	P01137	28	29	2.99785	6.33774	3.33989	5.10286e-18	2.95966e-16	<0.0001	<0.0001
CD40-L	P29965	28	29	2.2275	5.47615	3.24864	5.01676e-16	1.45486e-14	<0.0001	<0.0001
PD-L1	Q9NZQ7	28	29	2.77347	5.78438	3.01091	5.51257e-15	5.32882e-14	<0.0001	<0.0001
VEGFA	P15692	28	29	1.82149	4.55909	2.7376	1.03114e-12	5.43692e-12	<0.0001	<0.0001
ANGPT1	Q15389	28	29	1.69616	4.37775	2.68159	7.66833e-15	6.35376e-14	<0.0001	<0.0001
CXCL1	P09341	28	29	3.70897	6.36381	2.65484	1.35311e-13	8.72005e-13	<0.0001	<0.0001
CXCL11	O14625	28	29	4.00522	6.06919	2.06397	3.20559e-11	1.32803e-10	<0.0001	<0.0001
TWEAK	O43508	28	29	0.663103	2.72424	2.06114	5.35523e-11	1.94127e-10	<0.0001	<0.0001
MCP-4	Q99616	28	29	3.7427	5.76845	2.02575	1.30105e-08	3.59337e-08	<0.0001	<0.0001
CD40	P25942	28	29	9.86746	11.8757	2.00827	3.06028e-15	4.43741e-14	<0.0001	<0.0001
CASP-8	Q14790	28	29	1.98216	3.82509	1.84293	1.00968e-13	7.32017e-13	<0.0001	<0.0001
IL18	Q14116	28	29	0.802243	2.4927	1.69046	4.5416e-11	1.75609e-10	<0.0001	<0.0001
HGF	P14210	28	29	1.54472	3.21784	1.67313	6.34875e-12	2.83252e-11	<0.0001	<0.0001
IL8	P10145	28	29	1.3894	3.05584	1.66644	3.30783e-08	8.34148e-08	<0.0001	<0.0001
MCP-2	P80075	28	29	1.61496	3.2618	1.64684	5.06721e-09	1.46949e-08	<0.0001	<0.0001
Gal-1	P09382	28	29	2.13135	3.48505	1.3537	4.19827e-09	1.28158e-08	<0.0001	<0.0001
MMP12	P39900	28	29	0.583527	1.82948	1.24595	4.92585e-06	1.1428e-05	<0.0001	<0.0001
TNFSF14	O43557	28	29	1.20529	2.38868	1.18339	3.52629e-09	1.13625e-08	<0.0001	<0.0001
CD244	Q9BZW8	28	29	5.14373	6.28906	1.14533	1.90737e-08	5.02852e-08	<0.0001	<0.0001
ADA	P00813	28	29	3.21875	4.28205	1.0633	2.11032e-07	5.09994e-07	<0.0001	<0.0001
ANGPT2	O15123	28	29	1.08492	2.09654	1.01162	0.000108458	0.000216936	<0.001	<0.001
CCL4	P13236	28	29	0.818203	1.79638	0.978177	1.27716e-09	4.35736e-09	<0.0001	<0.0001
CXCL13	O43927	28	29	4.4201	5.30831	0.888213	0.00653053	0.0111403	0.007	0.011
IFN-gamma	P01579	28	29	1.9567	2.81921	0.862514	2.01347e-05	4.49158e-05	<0.0001	<0.0001
MMP7	P09237	28	29	4.00594	4.80746	0.801517	0.000571396	0.00103566	<0.001	0.001
TNFRSF4	P43489	28	29	2.66532	3.37062	0.7053	4.90747e-05	0.00010542	<0.0001	<0.001
CD27	P26842	28	29	2.98491	2.29342	-0.691484	0.000987871	0.00173626	<0.001	0.002
GZMA	P12544	28	29	3.92043	4.517	0.596575	0.0285651	0.0460215	0.029	0.046
CCL3	P10147	28	29	0.766747	1.33547	0.568727	0.000114069	0.000220533	<0.001	<0.001
CD5	P06127	28	29	7.20364	6.6413	-0.562333	0.0166216	0.0275443	0.017	0.028
CXCL10	P02778	28	29	2.13622	2.66556	0.529338	0.0366697	0.0559696	0.037	0.056
MCP-1	P13500	28	29	3.25754	3.77802	0.520485	0.00024152	0.000451876	<0.001	<0.001
GZMB	P10144	28	29	4.12009	4.63397	0.513874	0.0579509	0.0861833	0.058	0.086
TNFRSF21	O75509	28	29	1.88454	1.41583	-0.468712	0.000108468	0.000216936	<0.001	<0.001
Gal-9	O00182	28	29	4.8995	5.29281	0.393312	0.0674599	0.0954311	0.067	0.095
CD4	P01730	28	29	3.22453	2.88824	-0.336295	0.0610984	0.0885927	0.061	0.089
CCL20	P78556	28	29	2.19509	2.51159	0.316496	0.171268	0.231012	0.171	0.231
CD8A	P01732	28	29	6.10522	5.83501	-0.270209	0.338067	0.417189	0.338	0.417
CXCL9	Q07325	28	29	2.00891	2.25511	0.246201	0.204439	0.269488	0.204	0.269
PGF	P49763	28	29	0.698092	0.920927	0.222835	0.0338894	0.0531239	0.034	0.053
CCL19	Q99731	28	29	6.37568	6.18093	-0.194749	0.348716	0.421366	0.349	0.421
KLRD1	Q13241	28	29	0.306391	0.134359	-0.172032	0.0946404	0.130694	0.095	0.131
HO-1	P09601	28	29	3.5438	3.71186	0.16806	0.297268	0.374816	0.297	0.375
CCL23	P55773	28	29	7.56845	7.71956	0.151106	0.516442	0.599072	0.516	0.599
CSF-1	P09603	28	29	2.33698	2.48506	0.148078	0.283024	0.364786	0.283	0.365
PDCD1	Q15116	28	29	1.17848	1.04645	-0.132025	0.406557	0.48123	0.407	0.481
GZMH	P20718	28	29	2.43886	2.56529	0.126432	0.658481	0.720602	0.658	0.721
CX3CL1	P78423	28	29	0.05245	0.158758	0.106308	0.559616	0.636426	0.560	0.636
TRAIL	P50591	28	29	2.89978	2.96747	0.0676939	0.686758	0.737629	0.687	0.738
VEGFR-2	P35968	28	29	0.589588	0.655396	0.0658076	0.59339	0.661858	0.593	0.662
TIE2	Q02763	28	29	0.638012	0.595279	-0.0427328	0.763683	0.805338	0.764	0.805
TNFRSF12A	Q9NP84	28	29	1.74013	1.76093	0.020795	0.887501	0.919198	0.888	0.919
NOS3	P29474	28	29	5.68756	5.69421	0.006656	0.975187	0.975187	0.975	0.975
FASLG	P48023	28	29	0.869378	0.874051	0.00467248	0.973248	0.975187	0.973	0.975
